# Supplementary material for: Traffic signal active control method for short-distance intersections
Source: PLoS One. 2025 Mar 14;20(3):e0319804. doi: 10.1371/journal.pone.0319804 (PMC11908704; doi:10.1371/journal.pone.0319804)
Supplement: S1 Table — (XLSX) [file pone.0319804.s001.xlsx]

## Sheet: Sheet1
			Intersection A	Intersection B
Distance (m)	Time Period	Direction	Traffic Flow (veh/h)	Traffic Flow (veh/h)
245	Flat Peak Time Period	North	660	750
		East	570	600
		South	780	740
		west	550	550
	Peak Time Period	North	1100	1250
		East	950	1000
		South	1300	1240
		West	910	920
