# Supplementary material for: Traffic signal active control method for short-distance intersections
Source: PLoS One. 2025 Mar 14;20(3):e0319804. doi: 10.1371/journal.pone.0319804 (PMC11908704; doi:10.1371/journal.pone.0319804)
Supplement: S2 Table — (XLSX) [file pone.0319804.s002.xlsx]

## Sheet: Sheet1
Parameter	Description	Unit
	overflow index	/
	overflow parameter	/
	blocking parameter	/
	the length of unloaded road section	meters(m)
	the length of blocked road section	meters(m)
	the length of blockage dissipation road section	meters(m)
	the arrival rate of traffic flow turning right at intersection a	vehicles per hour(vph)
	the number of vehicle turning right at intersection a into intersection b	vehicles(veh)
	the traffic flow proportionality factor for right-turning traffic flow at intersection a into intersection b	/
	the arrival rate of traffic flow going straight at intersection a	vehicles per hour(vph)
	the arrival rate of traffic flow turning left at intersection a	vehicles per hour(vph)
	the saturation flow rate of traffic flow going straight at intersection a into intersection b	vehicles per hour(vph)
	the saturation flow rate of traffic flow turning left at intersection a into intersection b	vehicles per hour(vph)
	the number of vehicle going straight at intersection a into intersection b	vehicles(veh)
	the number of vehicle turning left at intersection a into intersection b	vehicles(veh)
	the traffic flow proportionality factor for straight traffic flow at intersection a into intersection b	/
	the traffic flow proportionality factor for left-turning traffic flow from intersection a to intersection b	/
	the green light start moments for straight traffic flow	time
	the green light end moments for straight traffic flow	time
	the green light start moments for left-turning traffic flow	time
	the green light end moments for left-turning traffic flow	time
	the speed of the vehicle x	meters per second (m/s)
	the speed judgment threshold of the blocking convoy	meters per second (m/s)
	the end position of the vehicle queuing	coordinates
	the start position of the vehicle queuing	coordinates
	the coordinates of the end of the roadway section	coordinates
	the predicted value of the overflow parameter	/
	the length of the road section occupied by the new queuing vehicles in the predicted time period	meters(m)
	the length of the road section	meters(m)
	the time period for prediction	seconds (s)
	the stop-wave speed of the right-turning traffic flow	meters per second (m/s)
	the free-flow speed	meters per second (m/s)
	the blockage density for the traffic flow on the road	vehicles per meter (veh/m)
	the predicted value of the blocking parameter	/
	the start-wave speed	meters per second (m/s)
	the outflow rate for intersection b	vehicles per hour(vph)
	the headspace of the vehicles	meters(m)
	the stop-wave speed of right-turning and non-right-turning the traffic flow approaching	meters per second (m/s)
	the signal phase i	/
	the green light time of phase i at intersection A	seconds (s)
	the number of vehicles for the direction M in intersection A	vehicles(veh)
	the cumulative stopping delay difference	seconds (s)
	the total stopping delay at time t	seconds (s)
	the overflow state of the target road section	/
	the number of vehicles taking stopping maneuvers	vehicles(veh)
