# Supplementary material for: Traffic signal active control method for short-distance intersections
Source: PLoS One. 2025 Mar 14;20(3):e0319804. doi: 10.1371/journal.pone.0319804 (PMC11908704; doi:10.1371/journal.pone.0319804)
Supplement: S4 RAR — (ZIP) [file pone.0319804.s004.zip]

Archive with 1 entries (1 files):
- pone.0319804.s004.rar
